# Supplementary material for: Determinants of underweight and overweight/obesity among people with tuberculosis in Kampala, Uganda: A cross-sectional study
Source: PLoS One. 2026 Feb 13;21(2):e0324584. doi: 10.1371/journal.pone.0324584 (PMC12904450; doi:10.1371/journal.pone.0324584)
Supplement: S1 File — (CSV) [file pone.0324584.s001.csv]

var1	var2	var3	var4	var5	var6	var7	var8	var9	var10	var11	var12	var13	var14	var15	var16	var17	var18	var19
0	A	0	0	1	1	1	1	1	1	1	0	0	0	0	0	1	0
0	A	1	1	1	0	1	1	0	1	1	1	1	0	1	1	1	1
1	A	0	1	1	1	1	1	1	1	1	0	0	0	0	0	1	0
0	A	1	0	1	0	1	1	1	1	1	1	0	0	0	0	1	1
1	A	1	1	1	1	1	0	0	1	1	1	1	1	0	0	1	0
0	A	0	1	0	1	2	1	1	1	0	1	0	0	0	0	1	1
1	A	0	0	1	1	2	1	1	1	0	1	1	0	1	1	1	0
0	A	0	1	0	0	2	1	1	1	1	1	0	0	0	0	0	1
1	A	0	0	0	1	2	1	0	1	1	1	1	1	0	0	1	0
0	A	0	0	1	0	1	1	1	1	1	1	0	0	1	1	1	1
0	A	0	0	1	1	1	1	1	1	1	0	0	1	0	0	1	0
1	A	0	0	0	0	1	0	0	1	1	0	1	0	1	1	1	2
0	A	0	1	0	1	2	1	1	1	0	1	0	0	0	0	1	0
1	A	0	1	1	1	1	1	1	0	1	1	0	0	1	1	1	0
1	A	0	0	0	1	1	1	0	0	1	0	0	0	0	0	1	0
1	A	0	1	0	1	0	1	1	0	1	1	0	0	0	0	1	2
0	A	0	0	0	1	1	0	1	1	1	0	1	0	1	1	1	0
1	A	1	0	0	1	0	0	1	0	1	1	0	0	1	1	1	1
0	A	0	1	0	1	2	1	1	0	1	0	0	0	0	0	1	0
0	A	0	0	0	1	0	1	1	0	1	0	1	0	1	1	1	0
0	A	0	1	0	0	2	1	1	1	1	1	2	0	0	0	1	1
0	A	1	1	1	1	2	1	1	0	1	0	1	0	1	1	1	0
0	A	1	1	1	0	1	1	1	1	0	1	0	0	0	0	1	0
0	A	1	1	0	0	2	1	1	1	1	1	3	0	0	0	1	0
0	A	0	1	1	1	1	1	0	0	1	1	1	0	1	1	1	1
1	A	1	0	0	0	0	1	1	1	1	1	1	0	0	0	1	1
0	A	1	1	1	1	0	1	1	0	1	0	2	0	1	1	1	0
0	A	0	0	0	1	2	1	0	1	0	1	1	0	1	1	0	0
1	A	0	0	0	1	0	1	1	0	1	1	2	0	1	1	1	1
0	A	0	1	0	0	2	1	0	1	1	1	1	1	0	0	1	0
1	A	0	1	0	1	0	1	1	0	0	0	3	0	1	1	1	1
0	A	0	0	0	0	2	1	1	1	0	1	1	0	1	1	0	0
0	A	1	1	1	0	1	1	1	1	1	1	3	1	0	0	1	0
0	A	1	1	0	0	0	1	1	1	1	0	0	0	1	1	1	0
1	A	1	0	1	1	2	1	0	0	1	1	1	0	0	0	1	1
0	A	1	1	0	0	0	1	1	1	1	1	0	1	1	1	1	1
1	A	0	1	0	1	1	1	1	0	0	1	1	0	1	1	1	0
0	A	1	1	1	0	0	1	1	1	1	0	0	0	0	0	0	0
1	A	1	1	0	1	0	1	1	0	1	1	0	0	1	1	1	1
0	A	1	1	0	1	1	1	1	1	1	1	1	0	1	1	1	0
0	A	0	0	0	1	1	1	0	1	0	0	1	0	0	0	1	0
0	A	0	0	1	1	2	1	1	1	1	1	2	0	0	0	0	2
1	A	0	0	0	1	2	1	1	1	0	1	2	0	1	1	1	1
0	A	1	0	0	0	2	1	1	1	1	1	1	0	1	1	1	0
0	A	1	1	0	1	1	1	0	0	0	1	1	0	0	0	1	1
0	A	1	1	0	0	2	1	1	1	0	1	1	0	1	1	1	0
0	A	0	0	1	1	2	1	1	1	1	1	3	0	0	0	0	1
0	A	0	1	1	0	1	1	1	1	1	0	1	0	1	1	1	0
0	A	0	1	0	1	1	1	1	0	0	1	0	0	1	1	1	0
0	A	0	1	1	1	2	0	1	1	1	1	1	0	1	1	1	2
0	A	1	1	0	0	2	1	1	0	1	1	1	0	0	0	1	0
1	A	1	0	0	0	0	1	1	1	0	1	0	0	0	0	1	2
0	A	1	1	1	0	1	1	1	1	1	1	1	1	1	1	1	0
1	A	1	1	0	1	1	1	1	0	1	1	0	0	1	1	1	1
0	A	0	1	1	0	2	0	1	1	0	0	3	0	1	1	1	0
1	A	1	0	1	0	0	1	1	0	1	0	1	0	0	0	1	0
0	A	0	1	1	1	0	1	1	1	1	1	0	1	1	1	1	1
1	A	0	1	1	0	2	1	0	1	1	1	1	0	1	1	0	0
0	A	1	1	0	0	0	1	1	0	1	1	0	0	0	0	1	1
0	A	1	1	1	0	2	1	0	1	1	0	1	0	0	0	1	0
1	A	0	0	0	1	2	1	1	0	0	1	1	0	0	0	1	1
0	A	0	1	1	0	2	1	0	0	1	0	0	1	0	0	1	0
0	A	0	1	1	1	1	1	1	1	1	1	0	0	1	1	1	0
0	A	1	0	0	0	2	1	1	1	0	1	0	0	1	1	1	2
0	A	0	0	1	0	1	1	0	1	1	1	0	0	1	1	1	0
0	A	0	1	1	0	0	1	1	0	1	1	1	0	1	1	1	1
0	A	1	0	0	1	0	1	1	1	1	0	0	1	0	0	1	0
1	A	1	1	0	1	2	1	1	1	0	1	0	0	0	0	0	1
0	A	1	0	1	1	2	1	0	1	1	0	1	0	0	0	1	0
0	A	0	0	1	0	1	1	0	1	1	1	2	0	1	1	1	2
1	A	1	1	1	1	2	1	1	1	1	0	1	1	0	0	1	0
0	A	1	1	1	0	0	1	1	1	1	0	0	0	0	0	1	0
1	A	1	0	1	0	0	1	1	1	1	0	2	0	1	1	1	1
0	A	1	0	1	0	0	1	1	1	1	1	0	0	1	1	0	0
0	A	1	1	1	0	0	1	1	1	1	0	1	1	0	0	1	2
1	A	1	1	1	0	2	0	1	1	1	1	1	0	1	1	1	1
1	A	0	0	1	0	0	0	1	1	1	1	2	0	1	1	1	0
0	A	0	1	0	1	1	1	1	0	1	0	1	0	0	0	1	0
0	A	1	1	0	0	0	1	1	1	1	1	0	1	1	1	1	1
1	A	0	0	0	1	1	1	1	0	1	1	0	0	1	1	1	0
0	A	1	1	1	1	2	1	1	1	0	0	1	0	0	0	1	2
1	A	1	0	0	1	2	1	0	1	1	1	3	0	0	0	1	1
0	A	1	0	0	1	0	1	0	1	1	0	1	0	0	0	1	0
0	A	1	1	1	1	0	1	0	1	1	1	0	0	1	1	0	0
0	A	0	0	1	1	1	1	1	0	1	1	0	1	1	1	1	1
0	A	1	1	0	1	0	1	1	0	1	1	1	0	1	1	1	1
0	A	0	0	1	1	2	0	0	1	0	1	0	0	0	0	1	0
0	A	1	0	0	0	1	1	0	0	0	0	0	0	1	1	0	0
1	A	0	1	0	1	1	1	0	0	1	1	0	1	1	1	1	1
0	A	0	0	0	1	1	1	0	1	0	1	1	0	1	1	1	0
0	A	1	0	0	1	2	0	0	1	1	0	2	1	0	0	1	0
0	A	1	1	1	1	2	1	0	0	1	0	1	0	1	1	1	0
0	A	1	0	1	0	0	1	0	1	1	1	1	0	1	1	0	1
1	A	1	1	1	1	1	1	1	1	0	1	0	0	1	1	1	0
1	A	1	1	1	1	0	1	0	0	1	1	1	1	0	0	1	1
1	A	1	0	1	1	0	1	1	1	1	1	1	0	1	1	1	0
1	A	0	1	1	1	2	0	0	1	1	0	0	1	1	1	1	0
0	A	0	0	1	1	2	1	0	0	1	1	1	0	1	1	1	1
1	A	1	1	0	0	1	1	1	1	0	1	1	0	0	0	1	0
0	A	1	0	1	1	0	1	0	0	1	0	1	1	0	0	1	0
1	A	0	1	1	1	2	0	0	1	1	1	0	0	0	0	1	0
1	A	1	0	1	1	0	1	1	1	1	1	1	0	0	0	0	2
0	A	1	1	1	1	0	1	1	1	1	0	0	0	0	0	1	1
0	A	1	1	0	0	1	1	1	1	1	1	1	0	0	0	1	0
1	A	0	1	0	1	1	1	1	0	1	1	2	0	1	1	0	1
1	A	1	0	1	1	2	1	1	1	0	1	1	0	1	1	1	0
0	A	0	1	1	1	0	1	0	0	1	0	1	0	1	1	1	0
1	A	1	0	0	0	1	1	1	0	1	0	0	0	0	0	1	2
1	A	0	1	0	0	1	0	0	1	0	1	1	0	0	0	1	0
0	A	1	1	0	0	2	1	0	1	1	1	0	1	0	0	1	1
0	A	1	0	0	0	0	0	0	1	1	0	1	0	1	1	1	0
1	A	1	1	1	1	2	1	1	1	0	0	2	0	0	0	1	1
0	A	1	0	1	1	1	0	0	1	1	1	0	1	0	0	1	0
1	A	1	1	1	1	1	1	1	0	1	1	1	0	0	0	1	1
0	A	1	0	1	1	0	1	1	0	1	1	0	0	1	1	0	0
1	A	1	1	1	1	2	1	1	1	1	1	2	1	0	0	1	2
1	A	0	1	0	0	0	1	1	0	1	0	0	0	0	0	1	0
0	A	1	0	1	1	2	1	0	0	1	0	0	0	0	0	1	0
1	A	0	1	1	1	0	1	1	1	1	0	1	0	1	1	1	0
0	A	0	1	1	1	1	0	1	1	1	0	0	0	0	0	1	1
0	A	0	0	1	1	0	1	0	1	1	1	0	0	0	0	1	0
1	A	1	1	1	0	0	1	0	1	1	0	0	0	0	0	1	1
0	A	1	0	1	0	2	1	1	0	1	0	0	0	1	1	1	0
1	A	1	0	1	0	0	1	0	0	1	0	0	0	0	0	1	2
1	A	0	1	1	1	2	1	0	1	1	1	1	0	0	0	1	0
0	A	1	1	1	1	2	1	1	1	0	0	0	1	0	0	1	0
1	A	0	0	1	1	0	1	0	1	1	1	1	0	1	1	0	1
1	A	1	0	1	0	0	1	1	0	1	0	3	0	0	0	1	0
0	A	1	0	1	0	0	1	0	0	1	0	1	0	0	0	1	2
0	A	1	0	1	0	2	1	1	1	0	1	1	0	0	0	1	1
1	A	1	1	0	1	1	1	1	1	1	1	0	0	1	1	1	0
0	A	1	1	0	1	2	0	0	1	1	0	1	0	0	0	1	2
1	A	1	1	0	1	0	1	0	1	0	0	0	0	0	0	1	1
0	A	1	0	0	1	0	1	1	0	1	0	0	0	0	0	1	0
0	A	1	1	1	1	1	1	0	1	1	0	0	0	1	1	1	1
0	A	1	0	1	1	1	1	0	0	1	0	0	0	1	1	1	0
1	A	1	0	1	1	0	1	0	1	1	1	0	1	1	1	1	0
1	A	0	0	1	1	0	1	0	1	1	0	0	0	1	1	1	1
0	A	1	1	1	0	0	1	1	1	1	0	0	0	0	0	1	1
0	A	1	0	0	1	2	1	1	1	0	0	1	0	0	0	1	0
1	A	1	0	1	1	0	1	0	1	1	0	2	0	0	0	1	1
0	A	1	1	1	1	0	1	1	1	1	1	1	1	0	0	1	0
1	A	1	0	0	1	2	0	1	0	1	1	0	0	0	0	1	2
1	A	1	1	1	1	0	1	1	1	1	1	1	0	0	0	1	0
0	A	1	1	1	0	2	0	1	0	0	1	3	0	1	1	1	0
1	A	1	0	1	1	0	1	1	1	1	1	0	0	0	0	1	1
1	A	1	0	0	1	1	1	1	0	1	0	0	1	0	0	1	0
0	A	1	0	0	1	0	1	0	1	1	0	0	0	1	1	1	0
1	A	1	1	1	1	1	1	1	0	0	0	0	1	1	1	1	1
0	A	0	0	1	0	1	1	0	0	1	1	2	0	0	0	1	0
1	A	1	1	0	1	2	0	0	0	1	1	0	0	1	1	1	1
0	A	0	0	0	0	0	1	0	1	1	0	0	0	1	1	1	0
1	A	1	0	1	1	0	0	1	1	1	1	1	0	0	0	1	1
1	A	1	1	0	1	1	1	1	1	1	0	0	0	1	1	1	2
0	A	1	1	1	1	1	1	0	0	1	0	1	0	1	1	1	0
1	A	1	0	0	1	1	1	0	1	0	1	0	1	1	1	1	1
0	A	0	1	0	1	2	1	1	0	1	1	0	0	1	1	1	1
0	A	1	0	0	1	0	0	0	1	1	0	1	0	0	0	0	1
1	A	0	1	1	1	0	1	1	1	0	1	2	0	0	0	1	0
1	A	1	1	1	1	1	1	1	0	0	0	1	0	0	0	1	0
0	A	1	1	1	0	2	1	0	1	1	0	0	0	0	0	1	1
0	A	1	0	1	0	0	1	1	1	1	1	0	0	0	0	1	2
0	A	1	1	0	0	1	1	1	1	1	1	2	0	0	0	1	0
1	A	1	0	0	0	0	1	1	1	1	1	0	0	1	1	1	1
0	A	1	1	1	1	0	1	0	1	1	1	1	1	0	0	1	0
1	A	1	0	0	1	0	1	1	1	0	0	0	0	0	0	1	2
0	A	0	0	0	1	0	1	1	1	0	1	1	0	0	0	1	0
1	A	0	1	0	1	0	1	0	1	1	1	0	0	0	0	1	1
1	A	1	0	1	1	1	1	1	1	0	0	1	1	0	0	1	0
1	A	1	0	1	1	2	0	1	1	1	1	0	0	1	1	1	1
1	A	1	1	0	1	1	1	0	0	1	0	0	1	1	1	0	0
0	A	1	1	1	1	2	1	0	0	1	1	1	0	1	1	1	1
0	A	1	1	0	0	2	0	1	0	0	0	0	1	1	1	1	0
0	A	1	1	0	1	1	1	0	0	1	1	2	0	1	1	1	1
0	A	1	1	1	1	2	1	1	0	1	0	1	1	0	0	1	0
0	A	1	1	1	1	2	1	0	0	1	1	1	0	1	1	1	1
1	A	1	1	1	1	0	1	0	1	1	1	0	0	1	1	0	0
0	A	0	0	0	1	1	1	1	1	0	0	1	0	1	1	1	0
1	A	1	1	1	1	1	0	1	1	1	1	1	0	0	0	1	0
0	A	1	1	0	1	1	1	1	0	1	0	1	1	1	1	0	1
0	A	1	0	0	1	1	1	1	0	1	1	0	0	1	1	1	1
1	A	0	1	1	1	1	0	0	1	1	1	0	0	1	1	1	0
1	A	0	0	1	0	1	0	1	1	1	1	1	0	0	0	1	1
1	A	0	1	1	1	0	1	0	1	1	1	0	0	0	0	1	0
1	A	1	1	1	1	1	0	1	1	1	0	1	0	0	0	1	1
0	A	1	1	0	1	1	1	1	0	1	1	0	0	0	0	1	1
0	A	0	0	1	1	2	0	0	1	1	1	1	0	0	0	0	0
1	A	1	0	1	0	1	1	1	0	0	1	1	0	0	0	1	1
0	A	0	1	1	1	2	1	1	1	1	0	2	0	1	1	1	2
1	A	1	1	0	0	1	0	0	0	1	0	2	1	0	0	1	0
0	A	0	1	1	1	1	1	0	1	0	1	0	0	1	1	0	1
0	A	1	0	0	1	2	1	1	0	0	1	1	0	1	1	1	0
1	A	0	0	1	1	2	0	1	1	1	1	0	1	0	0	1	0
0	A	0	0	1	1	1	1	1	0	1	1	0	0	0	0	1	2
0	A	1	1	1	1	0	1	0	0	1	1	1	0	0	0	1	1
1	A	1	0	1	1	2	1	1	1	1	0	0	1	1	1	0	1
1	A	1	0	1	1	1	1	0	0	0	0	1	0	0	0	1	2
0	A	0	0	0	0	0	1	0	1	1	0	1	0	0	0	1	0
1	A	0	0	1	0	1	1	1	0	1	1	1	0	1	1	0	1
1	A	1	0	1	1	2	1	1	1	1	1	0	0	1	1	1	0
0	A	0	1	0	0	2	0	0	1	0	0	1	0	1	1	1	0
0	A	0	1	1	1	1	0	0	0	1	0	3	0	1	1	1	1
0	B	0	1	0	0	2	1	1	0	1	1	1	0	0	0	1	2
0	B	0	1	1	1	1	1	0	0	1	1	1	0	1	1	1	0
0	B	1	1	1	1	0	1	1	0	0	1	0	0	1	1	1	1
1	B	0	0	1	1	2	0	0	0	0	0	1	0	1	1	1	0
0	B	1	1	1	1	1	1	0	1	1	0	1	0	1	1	1	1
1	B	1	0	1	1	1	0	0	1	1	0	3	0	1	1	1	0
0	B	0	1	1	0	1	1	1	1	1	1	1	0	1	1	1	0
1	B	1	1	1	0	0	0	0	1	1	1	0	0	1	1	1	1
1	B	0	0	1	1	2	1	1	1	1	0	1	0	1	1	1	0
1	B	1	1	1	1	1	0	1	0	0	0	2	0	1	1	1	1
0	B	0	0	1	1	2	1	1	0	1	0	1	1	1	1	0	1
0	B	1	1	0	0	0	0	1	0	1	0	0	0	0	0	1	2
1	B	1	1	1	1	1	0	1	1	0	1	0	0	1	1	1	0
1	B	1	1	1	1	2	1	1	1	1	0	0	0	0	0	1	0
0	B	1	0	0	1	2	1	0	1	1	1	1	1	0	0	1	1
1	B	0	1	1	1	2	0	1	0	1	0	0	0	1	1	0	0
0	B	0	0	1	1	2	1	0	0	0	1	1	0	1	1	1	1
0	B	0	0	1	0	2	1	1	0	1	1	3	0	0	0	1	0
1	B	1	1	1	0	1	1	1	1	0	0	1	0	0	0	1	1
0	B	1	0	1	0	0	1	0	0	1	1	2	1	0	0	0	0
0	B	1	1	1	1	2	1	1	1	1	1	1	0	1	1	1	1
1	B	1	0	1	1	2	1	0	1	1	1	2	0	1	1	0	1
0	B	1	0	1	1	1	1	0	0	1	1	1	0	1	1	1	0
0	B	0	1	1	1	1	1	1	0	1	1	0	0	0	0	1	1
1	B	1	0	1	1	1	1	1	1	1	0	1	1	1	1	1	0
0	B	1	1	1	1	1	1	1	1	0	0	0	0	0	0	1	2
1	B	1	1	1	1	2	1	0	0	1	1	1	1	0	0	1	0
0	B	1	0	0	1	2	0	1	1	0	1	0	0	1	1	1	1
1	B	0	1	0	1	1	1	1	1	1	0	1	1	1	1	1	0
0	B	0	1	1	1	2	1	1	0	0	0	0	0	1	1	1	2
1	B	1	1	1	1	1	1	1	1	1	1	0	1	0	0	1	1
0	B	1	1	1	0	0	1	1	0	1	0	1	0	1	1	1	0
0	B	1	1	0	0	2	1	0	1	0	0	3	1	0	0	1	2
1	B	1	0	1	0	2	0	0	0	1	1	1	0	1	1	1	1
1	B	0	1	1	1	2	1	1	1	1	1	1	0	0	0	1	0
0	B	1	0	0	1	0	1	0	1	1	1	2	0	1	1	1	0
1	B	1	0	0	1	2	1	0	0	0	1	0	1	0	0	1	1
1	B	0	1	1	1	0	0	1	1	1	1	1	0	1	1	1	2
0	B	1	0	1	1	2	1	1	0	0	0	0	0	0	0	1	1
0	B	1	0	1	0	1	1	0	0	1	1	1	0	1	1	1	0
1	B	0	1	1	1	2	1	1	0	1	1	0	0	0	0	1	0
0	B	0	0	1	1	1	1	0	0	1	1	1	0	0	0	1	1
1	B	1	1	1	1	2	0	1	0	1	1	1	0	0	0	1	1
0	B	1	0	1	1	0	0	1	1	1	0	0	0	1	1	1	2
0	B	0	0	1	0	0	1	0	0	0	1	1	0	0	0	1	0
1	B	0	0	1	1	2	1	1	1	0	0	0	0	1	1	1	0
0	B	1	0	0	1	2	0	1	1	1	1	1	1	0	0	1	1
1	B	1	1	0	1	1	1	0	1	0	1	1	0	0	0	1	1
1	B	1	1	1	1	1	1	0	1	1	0	0	0	1	1	1	0
0	B	1	0	1	1	1	1	1	1	1	0	1	0	0	0	1	0
1	B	1	1	1	0	1	0	0	0	1	1	0	0	1	1	1	1
0	B	0	1	0	1	1	1	1	1	0	0	1	0	0	0	1	0
1	B	1	1	1	1	2	1	1	1	1	0	3	1	1	1	1	0
1	B	0	1	1	1	0	1	0	0	1	1	1	0	1	1	1	0
0	B	1	0	0	1	2	0	1	0	1	1	2	0	0	0	1	0
0	B	0	1	1	1	0	1	0	0	1	1	1	0	1	1	1	1
1	B	1	1	1	1	0	0	1	1	0	0	0	0	0	0	1	0
1	B	1	1	1	0	1	1	1	0	1	1	0	1	0	0	1	2
0	B	0	0	1	1	2	0	0	1	1	1	1	0	0	0	1	0
0	B	1	0	0	1	1	1	1	1	1	0	0	0	1	1	1	1
0	B	1	1	1	1	1	1	1	0	1	0	1	0	0	0	1	1
0	B	1	1	0	1	2	0	0	1	0	0	1	0	1	1	0	0
1	B	0	1	1	0	1	1	0	1	1	1	1	0	0	0	1	2
0	B	1	0	1	1	2	1	1	1	1	0	1	0	1	1	1	1
0	B	0	0	1	1	2	0	0	1	1	0	0	0	0	0	1	0
1	B	0	0	1	1	0	1	1	1	1	0	1	0	0	0	1	2
1	B	1	1	1	1	0	0	1	0	0	0	2	0	0	0	1	0
0	B	1	0	0	1	2	1	1	1	1	1	1	1	1	1	1	0
1	B	1	0	1	1	1	1	0	1	1	1	1	0	0	0	1	0
0	B	0	0	0	0	0	1	1	1	0	0	0	0	0	0	1	2
0	B	0	0	0	0	1	1	1	0	0	0	3	1	1	1	1	1
0	B	1	0	0	1	0	1	1	1	1	0	1	0	0	0	1	1
0	B	1	1	0	1	2	0	1	0	1	1	1	0	0	0	1	0
0	B	1	1	0	1	1	0	0	0	1	1	2	1	1	1	1	1
0	B	1	1	1	1	1	0	1	1	1	0	1	0	0	0	1	0
0	B	0	1	1	1	1	1	1	0	0	0	0	0	1	1	1	1
0	B	1	1	0	0	1	1	0	0	1	1	0	0	0	0	1	0
1	B	0	0	1	1	2	0	1	0	1	1	1	0	0	0	0	1
0	B	1	1	1	1	1	1	0	0	1	1	0	0	1	1	1	0
1	B	1	0	1	1	0	0	1	1	0	0	1	0	0	0	1	1
1	B	0	1	0	1	2	1	0	0	1	1	3	0	0	0	1	0
0	B	1	0	1	0	1	1	0	0	0	1	1	0	0	0	1	1
0	B	0	0	1	0	0	1	1	0	1	1	2	0	0	0	1	2
1	B	0	0	1	0	2	0	0	0	0	0	1	1	1	1	1	0
0	B	1	1	0	0	2	1	1	1	0	1	0	0	0	0	1	1
0	B	0	0	0	0	1	0	0	0	1	0	1	0	0	0	1	0
1	B	1	0	0	0	2	1	1	0	1	1	1	0	0	0	1	1
0	B	1	1	1	1	1	1	1	0	0	1	0	0	0	0	1	1
0	B	1	0	0	1	2	1	0	1	1	0	1	0	1	1	1	0
0	B	1	0	0	1	0	1	1	1	1	1	0	0	0	0	0	2
0	B	1	1	1	1	0	1	0	1	0	0	0	0	0	0	1	1
1	B	0	0	0	1	1	1	1	0	1	0	0	0	0	0	1	0
1	B	1	1	0	1	0	1	1	0	1	1	0	0	1	1	1	1
0	B	0	0	1	0	1	1	0	1	0	1	1	0	0	0	1	0
0	B	1	0	1	1	1	1	0	0	1	1	1	1	0	0	1	0
1	B	0	1	1	1	1	1	1	0	1	0	1	0	1	1	1	1
0	B	1	0	1	1	1	1	0	1	1	1	0	0	0	0	1	0
1	B	1	0	0	1	1	0	1	0	1	1	0	0	0	0	1	1
0	B	1	1	1	1	2	1	1	1	1	1	2	0	1	1	1	0
1	B	1	0	1	0	0	1	0	1	0	1	2	1	0	0	0	0
0	B	1	1	1	1	0	1	1	0	1	0	1	0	0	0	1	1
1	B	1	1	1	1	1	1	1	1	1	1	2	0	1	1	1	0
0	B	1	0	0	0	0	1	1	0	0	1	0	0	0	0	1	0
0	B	0	1	1	1	0	0	1	1	1	0	1	0	0	0	1	2
0	B	0	0	1	1	2	1	0	0	1	1	1	1	0	0	1	1
1	B	1	1	1	1	1	1	1	0	1	1	0	0	1	1	1	0
0	B	1	0	1	1	0	1	1	0	0	0	1	0	0	0	1	0
0	B	0	0	1	1	1	1	1	1	1	0	1	0	0	0	1	0
0	B	1	1	1	0	1	1	0	1	1	1	3	0	1	1	1	1
0	B	0	1	1	1	1	1	1	1	1	0	0	0	0	0	1	0
0	B	1	0	1	0	1	1	1	1	1	1	0	0	0	0	1	1
0	B	1	1	1	1	1	0	0	1	1	1	1	1	0	0	1	0
0	B	0	1	0	1	2	1	1	1	0	1	0	0	0	0	1	1
0	B	0	0	1	1	2	1	1	1	0	1	1	0	1	1	1	0
0	B	0	1	0	0	2	1	1	1	1	1	3	0	0	0	0	1
1	B	0	0	0	1	2	1	0	1	1	1	1	1	0	0	1	0
0	B	0	0	1	0	1	1	1	1	1	1	1	0	1	1	1	1
0	B	0	0	1	1	1	1	1	1	1	0	0	1	0	0	1	0
0	B	0	0	0	0	1	0	0	1	1	0	1	0	1	1	0	2
0	B	0	1	0	1	2	1	1	1	0	1	2	0	0	0	1	0
0	B	0	1	1	1	1	1	1	0	1	1	1	0	1	1	1	0
1	B	0	0	0	1	1	1	0	0	1	0	1	0	0	0	1	0
0	B	0	1	0	1	0	1	1	0	1	1	0	0	0	0	0	2
0	B	0	0	0	1	1	0	1	1	1	0	1	0	1	1	1	0
0	B	1	0	0	1	0	0	1	0	1	1	1	0	1	1	1	1
0	B	0	1	0	1	2	1	1	0	1	0	1	0	0	0	1	0
0	B	0	0	0	1	0	1	1	0	1	0	3	0	1	1	1	0
0	B	0	1	0	0	2	1	1	1	1	1	3	0	0	0	1	1
0	B	1	1	1	1	1	1	1	0	1	0	1	0	1	1	1	0
0	B	1	1	1	0	2	1	1	1	0	1	0	0	0	0	1	0
0	B	1	1	0	0	1	1	1	1	1	1	1	0	0	0	0	0
0	B	0	1	1	1	1	1	0	0	1	1	0	0	1	1	1	1
1	B	1	0	0	0	0	1	1	1	1	1	1	0	0	0	1	1
0	B	1	1	1	1	0	1	1	0	1	0	2	0	1	1	1	0
0	B	0	0	0	1	2	1	0	1	0	1	2	0	1	1	0	0
0	B	0	0	0	1	0	1	1	0	1	1	1	0	1	1	1	1
0	B	0	1	0	0	2	1	0	1	1	1	3	1	0	0	1	0
1	B	0	1	0	1	0	1	1	0	0	0	1	0	1	1	1	1
0	B	0	0	0	0	1	1	1	1	0	1	1	0	1	1	0	0
0	B	1	1	1	0	1	1	1	1	1	1	0	1	0	0	1	0
0	B	1	1	0	0	0	1	1	1	1	0	0	0	1	1	1	0
0	B	1	0	1	1	2	1	0	0	1	1	1	0	0	0	1	1
0	B	1	1	0	0	0	1	1	1	1	1	0	1	1	1	1	1
1	B	0	1	0	1	1	1	1	0	0	1	1	0	1	1	1	0
0	B	1	1	1	0	0	1	1	1	1	0	0	0	0	0	0	0
1	B	1	1	0	1	0	1	1	0	1	1	0	0	1	1	1	1
0	B	1	1	0	1	1	1	1	1	1	1	1	0	1	1	1	0
0	B	0	0	0	1	2	1	0	1	0	0	1	0	0	0	1	0
0	B	0	0	1	1	2	1	1	1	1	1	2	0	0	0	1	2
1	B	0	0	0	1	2	1	1	1	0	1	1	0	1	1	1	1
0	B	1	0	0	0	2	1	1	1	1	1	3	0	1	1	1	0
0	B	1	1	0	1	2	1	0	0	0	1	1	0	0	0	1	1
0	B	1	1	0	0	2	1	1	1	0	1	1	0	1	1	1	0
0	B	0	0	1	1	2	1	1	1	1	1	2	0	0	0	0	1
0	B	0	1	1	0	1	1	1	1	1	0	1	0	1	1	1	0
0	B	0	1	0	1	1	1	1	0	0	1	0	0	1	1	1	0
0	B	0	1	1	1	1	0	1	1	1	1	1	0	1	1	1	2
0	B	1	1	0	0	2	1	1	0	1	1	2	0	0	0	1	0
0	B	1	0	0	0	0	1	1	1	0	1	0	0	0	0	1	2
0	B	1	1	1	0	2	1	1	1	1	1	1	1	1	1	1	0
1	B	1	1	0	1	2	1	1	0	1	1	0	0	1	1	1	1
0	B	0	1	1	0	2	0	1	1	0	0	1	0	1	1	1	0
1	B	1	0	1	0	0	1	1	0	1	0	1	0	0	0	1	0
0	B	0	1	1	1	0	1	1	1	1	1	0	1	1	1	1	1
1	B	0	1	1	0	2	1	0	1	1	1	2	0	1	1	0	0
1	B	1	1	0	0	0	1	1	0	1	1	0	0	0	0	1	1
0	B	1	1	1	0	2	1	0	1	1	0	1	0	0	0	0	0
1	B	0	0	0	1	2	1	1	0	0	1	1	0	0	0	1	1
0	B	0	1	1	0	1	1	0	0	1	0	1	0	0	0	0	0
0	B	0	1	1	1	1	1	1	1	1	1	1	0	1	1	1	0
0	B	1	0	0	0	2	1	1	1	0	1	0	0	1	1	1	2
0	B	0	0	1	0	1	1	0	1	1	1	0	0	1	1	1	0
0	B	0	1	1	0	2	1	1	0	1	1	1	0	1	1	1	1
0	B	1	0	0	1	0	1	1	1	1	0	0	1	0	0	1	0
1	B	1	1	0	1	2	1	1	1	0	1	1	0	0	0	1	1
0	B	1	0	1	1	2	1	0	1	1	0	0	0	0	0	1	0
0	B	0	0	1	0	1	1	0	1	1	1	2	0	1	1	1	2
1	B	1	1	1	1	1	1	1	1	1	0	1	1	0	0	1	0
0	B	1	1	1	0	0	1	1	1	1	0	1	0	0	0	1	0
1	B	1	0	1	0	0	1	1	1	1	0	1	0	1	1	1	1
0	C	1	0	1	0	0	1	1	1	1	1	0	0	1	1	1	0
0	C	1	1	1	0	0	1	1	1	1	0	1	1	0	0	1	2
0	C	1	1	1	0	2	0	1	1	1	1	3	0	1	1	1	1
1	C	0	0	1	0	0	0	1	1	1	1	1	0	1	1	1	0
0	C	0	1	0	1	1	1	1	0	1	0	1	0	0	0	1	0
0	C	1	1	0	0	0	1	1	1	1	1	1	1	1	1	1	2
1	C	0	0	0	1	1	1	1	0	1	1	0	0	1	1	1	0
0	C	1	1	1	1	1	1	1	1	0	0	0	0	0	0	1	2
1	C	1	0	0	1	2	1	0	1	1	1	2	0	0	0	1	1
0	C	1	0	0	1	0	1	0	1	1	0	1	0	0	0	1	0
0	C	1	1	1	1	0	1	0	1	1	1	0	0	1	1	0	0
0	C	0	0	1	1	1	1	1	0	1	1	0	1	1	1	1	1
0	C	1	1	0	1	0	1	1	0	1	1	1	0	1	1	1	1
0	C	0	0	1	1	2	0	0	1	0	1	0	0	0	0	1	0
0	C	1	0	0	0	1	1	0	0	0	0	1	0	1	1	0	0
1	C	0	1	0	1	1	1	0	0	1	1	0	0	1	1	1	1
0	C	0	0	0	1	1	1	0	1	0	1	1	0	1	1	1	0
0	C	1	0	0	1	2	0	0	1	1	0	1	1	0	0	1	0
0	C	1	1	1	1	2	1	0	0	1	0	1	0	1	1	1	0
0	C	1	0	1	0	0	1	0	1	1	1	1	0	1	1	0	1
1	C	1	1	1	1	1	1	1	1	0	1	0	0	1	1	1	0
1	C	1	1	1	1	0	1	0	0	1	1	0	1	0	0	1	1
1	C	1	0	1	1	0	1	1	1	1	1	1	0	1	1	1	0
0	C	0	1	1	1	2	0	0	1	1	0	0	1	1	1	1	0
0	C	0	0	1	1	2	1	0	0	1	1	1	0	1	1	1	1
1	C	1	1	0	0	1	1	1	1	0	1	0	0	0	0	1	0
0	C	1	0	1	1	0	1	0	0	1	0	0	0	0	0	1	0
1	C	0	1	1	1	1	0	0	1	1	1	0	0	0	0	1	0
1	C	1	0	1	1	0	1	1	1	1	1	1	0	0	0	0	2
0	C	1	1	1	1	0	1	1	1	1	0	0	0	0	0	1	1
0	C	1	1	0	0	1	1	1	1	1	1	1	0	0	0	1	0
0	C	0	1	0	1	2	1	1	0	1	1	1	0	1	1	0	2
0	C	1	0	1	1	2	1	1	1	0	1	0	0	1	1	1	0
0	C	0	1	1	1	0	1	0	0	1	0	1	0	1	1	1	0
1	C	1	0	0	0	1	1	1	0	1	0	0	0	0	0	1	2
1	C	0	1	0	0	0	0	0	1	0	1	2	0	0	0	1	0
0	C	1	1	0	0	2	1	0	1	1	1	1	1	0	0	1	1
0	C	1	0	0	0	0	0	0	1	1	0	1	0	1	1	1	0
0	C	1	1	1	1	1	1	1	1	0	0	1	0	0	0	1	1
0	C	1	0	1	1	1	0	0	1	1	1	0	1	0	0	1	0
1	C	1	1	1	1	1	1	1	0	1	1	1	0	0	0	1	1
0	C	1	0	1	1	0	1	1	0	1	1	0	0	1	1	0	0
1	C	1	1	1	1	2	1	1	1	1	1	1	0	0	0	1	2
1	C	0	1	0	0	1	1	1	0	1	0	0	0	0	0	1	0
0	C	1	0	1	1	2	1	0	0	1	0	1	0	0	0	1	0
1	C	0	1	1	1	0	1	1	1	1	0	1	0	1	1	0	0
0	C	0	1	1	1	1	0	1	1	1	0	2	0	0	0	1	1
0	C	0	0	1	1	0	1	0	1	1	1	0	0	0	0	1	0
0	C	1	1	1	0	0	1	0	1	1	0	1	0	0	0	1	1
0	C	1	0	1	0	2	1	1	0	1	0	3	0	1	1	1	0
0	C	1	0	1	0	0	1	0	0	1	0	1	0	0	0	1	2
1	C	0	1	1	1	1	1	0	1	1	1	0	0	0	0	1	0
0	C	1	1	1	1	0	1	1	1	0	0	0	1	0	0	1	0
1	C	0	0	1	1	0	1	0	1	1	1	1	0	1	1	0	1
0	C	1	0	1	0	1	1	1	0	1	0	2	0	0	0	1	0
0	C	1	0	1	0	2	1	0	0	1	0	0	0	0	0	1	2
0	C	1	0	1	0	1	1	1	1	0	1	1	0	0	0	1	1
0	C	1	1	0	1	1	1	1	1	1	1	0	0	1	1	1	0
0	C	1	1	0	1	2	0	0	1	1	0	1	0	0	0	1	2
1	C	1	1	0	1	0	1	0	1	0	0	0	0	0	0	1	1
0	C	1	0	0	1	0	1	1	0	1	0	3	0	0	0	1	0
1	C	1	1	1	1	1	1	0	1	1	0	0	0	1	1	1	1
0	C	1	0	1	1	0	1	0	0	1	0	0	0	1	1	1	0
1	C	1	0	1	1	0	1	0	1	1	1	1	0	1	1	1	0
0	C	0	0	1	1	0	1	0	1	1	0	1	0	1	1	1	1
0	C	1	1	1	0	0	1	1	1	1	0	1	0	0	0	1	1
0	C	1	0	0	1	2	1	1	1	0	0	2	0	0	0	1	0
1	C	1	0	1	1	0	1	0	1	1	0	1	0	0	0	1	1
0	C	1	1	1	1	0	1	1	1	1	1	0	1	0	0	1	0
1	C	1	0	0	1	2	0	1	0	1	1	2	0	0	0	1	2
0	C	1	1	1	1	0	1	1	1	1	1	0	0	0	0	1	0
0	C	1	1	1	0	2	0	1	0	0	1	1	0	1	1	1	0
1	C	1	0	1	1	0	1	1	1	1	1	0	0	0	0	1	1
1	C	1	0	0	1	1	1	1	0	1	0	1	1	0	0	1	0
0	C	1	0	0	1	0	1	0	1	1	0	1	0	1	1	1	0
1	C	1	1	1	1	1	1	1	0	0	0	0	0	1	1	1	1
0	C	0	0	1	0	2	1	0	0	1	1	0	0	0	0	1	0
1	C	1	1	0	1	1	0	0	0	1	1	0	0	1	1	1	1
0	C	0	0	0	0	0	1	0	1	1	0	1	0	1	1	1	0
1	C	1	0	1	1	0	0	1	1	1	1	3	0	0	0	1	1
1	C	1	1	0	1	1	1	1	1	1	0	1	0	1	1	1	2
0	C	1	1	1	1	1	1	0	0	1	0	0	0	1	1	1	0
1	C	1	0	0	1	2	1	0	1	0	1	0	1	1	1	1	1
0	C	0	1	0	1	2	1	1	0	1	1	1	0	1	1	1	1
0	C	1	0	0	1	0	0	0	1	1	0	0	0	0	0	0	1
1	C	0	1	1	1	0	1	1	1	0	1	1	0	0	0	1	0
1	C	1	1	1	1	2	1	1	0	0	0	0	0	0	0	1	0
0	C	1	1	1	0	2	1	0	1	1	1	1	0	1	1	1	0
0	C	1	0	1	0	2	1	1	1	1	0	1	0	1	1	1	1
0	C	1	1	0	0	1	1	1	1	1	0	1	0	0	0	1	1
0	C	1	0	0	0	0	1	1	1	0	0	2	0	0	0	1	0
0	C	1	1	1	1	0	1	0	1	1	0	1	0	0	0	1	1
0	C	1	0	0	1	0	1	1	1	1	1	3	1	0	0	1	0
0	C	0	0	0	1	0	1	1	1	1	1	3	0	0	0	1	2
1	C	0	1	0	1	0	1	0	1	1	1	1	0	0	0	1	0
0	C	1	0	1	1	1	1	1	1	0	1	0	0	1	1	1	0
1	C	1	0	1	1	0	0	1	1	1	1	0	0	0	0	1	1
1	C	1	1	0	1	0	1	0	0	1	0	1	0	0	0	1	0
0	C	1	1	1	1	2	1	0	0	1	0	1	0	1	1	1	0
0	C	1	1	0	0	2	0	1	0	0	0	0	0	1	1	1	1
0	C	1	1	0	1	2	1	0	0	1	1	1	0	0	0	1	0
0	C	1	1	1	1	2	1	1	0	1	1	0	0	1	1	1	1
0	C	1	1	1	1	2	1	0	0	1	0	1	0	1	1	1	0
1	C	1	1	1	1	0	1	0	1	1	1	0	0	0	0	1	1
0	C	0	0	0	1	1	1	1	1	1	0	3	0	1	1	1	2
1	C	1	1	1	1	0	0	1	1	1	0	1	0	1	1	1	0
0	C	1	1	0	1	2	1	1	0	0	1	0	1	1	1	1	1
0	C	1	0	0	1	1	1	1	0	1	1	0	0	1	1	1	1
0	C	0	1	1	1	0	0	0	1	1	0	1	0	0	0	0	1
1	C	0	0	1	0	1	0	1	1	0	1	0	1	0	0	1	0
0	C	0	1	1	1	0	1	0	1	0	0	1	0	0	0	1	0
1	C	1	1	1	1	2	0	1	1	0	1	0	0	1	1	0	1
0	C	1	1	0	1	1	1	1	0	1	1	0	0	0	0	1	1
0	C	0	0	1	1	2	0	0	1	1	1	1	0	0	0	0	0
1	C	1	0	1	0	1	1	1	0	0	1	2	0	0	0	1	1
0	C	0	1	1	1	1	1	1	1	1	0	1	0	1	1	1	2
1	C	1	1	0	0	1	0	0	0	1	0	0	0	0	0	1	0
0	C	0	1	1	1	1	1	0	1	0	1	0	0	1	1	0	1
0	C	1	0	0	1	2	1	1	0	0	1	1	0	1	1	1	0
0	C	0	0	1	1	2	0	1	1	1	1	0	1	0	0	1	0
0	C	0	0	1	1	0	1	1	0	1	1	0	0	0	0	1	2
0	C	1	1	1	1	0	1	0	0	1	1	1	0	0	0	1	1
0	C	1	0	1	1	2	1	1	1	1	0	1	0	1	1	1	1
0	C	1	0	1	1	1	1	0	0	0	0	3	0	0	0	1	2
0	C	0	0	0	0	0	1	0	1	1	0	0	0	0	0	1	0
1	C	0	0	1	0	2	1	1	0	1	1	1	0	1	1	0	1
1	C	1	0	1	1	0	1	1	1	1	1	0	0	1	1	1	0
0	C	0	1	0	0	1	0	0	1	0	0	1	0	1	1	1	0
0	C	0	1	1	1	1	0	0	0	1	0	1	0	1	1	1	1
0	C	0	1	0	0	2	1	1	0	1	1	2	0	0	0	1	2
0	C	0	1	1	1	2	1	0	0	1	1	0	0	1	1	1	0
0	C	1	1	1	1	2	1	1	0	0	1	0	0	1	1	1	1
1	C	0	0	1	1	0	0	0	0	0	0	1	0	1	1	1	0
0	C	1	1	1	1	1	1	0	1	1	0	0	0	1	1	1	1
0	C	1	0	1	1	1	0	0	1	1	0	0	0	1	1	1	0
0	C	0	1	1	0	1	1	1	1	1	1	1	0	1	1	1	0
0	C	1	1	1	0	0	0	0	1	1	1	0	0	1	1	1	1
0	C	0	0	1	1	2	1	1	1	1	0	0	0	1	1	1	0
1	C	1	1	1	1	1	0	1	0	0	0	1	0	1	1	1	1
0	C	0	0	1	1	1	1	1	0	1	0	2	1	1	1	0	1
0	C	1	1	0	0	0	0	1	0	1	0	1	0	0	0	1	2
1	C	1	1	1	1	1	0	1	1	0	1	1	0	1	1	1	0
0	C	1	1	1	1	2	1	1	1	1	0	0	0	0	0	1	0
0	C	1	0	0	1	2	1	0	1	1	1	1	1	0	0	1	1
1	C	0	1	1	1	1	0	1	0	1	0	0	0	1	1	0	0
0	C	0	0	1	1	2	1	0	0	0	1	0	0	1	1	1	1
0	C	0	0	1	0	2	1	1	0	1	1	0	0	0	0	1	0
0	C	1	1	1	0	1	1	1	1	0	0	1	0	0	0	1	1
0	C	1	0	1	0	0	1	0	0	1	1	3	1	0	0	0	0
0	C	1	1	1	1	1	1	1	1	1	1	1	0	1	1	1	1
0	C	1	0	1	1	2	1	0	1	1	1	2	0	1	1	1	1
0	C	1	0	1	1	1	1	0	0	1	1	1	0	1	1	1	0
0	C	0	1	1	1	1	1	1	0	1	1	0	0	0	0	1	1
1	C	1	0	1	1	1	1	1	1	1	0	1	0	1	1	1	0
0	C	1	1	1	1	1	1	1	1	0	0	0	0	0	0	1	1
0	C	1	1	1	1	2	1	0	0	1	1	1	0	0	0	1	0
0	C	1	0	0	1	1	0	1	1	0	1	0	0	1	1	1	1
0	C	0	1	0	1	1	1	1	1	1	0	1	0	1	1	1	0
0	C	0	1	1	1	2	1	1	0	0	0	0	0	1	1	1	1
0	C	1	1	1	1	1	1	1	1	1	1	0	0	0	0	1	1
1	C	1	1	1	0	0	1	1	0	1	0	1	0	1	1	1	0
0	C	1	1	0	0	1	1	0	1	0	0	1	0	0	0	1	2
1	C	1	0	1	0	2	0	0	0	1	1	1	0	1	1	1	1
0	C	0	1	1	1	0	1	1	1	1	1	1	0	0	0	1	0
0	C	1	0	0	1	0	1	0	1	1	1	2	0	1	1	1	0
0	C	1	0	0	1	2	1	0	0	0	1	2	0	0	0	1	1
0	C	0	1	1	1	0	0	1	1	1	1	2	0	1	1	1	2
0	C	1	0	1	1	2	1	1	0	0	0	1	0	0	0	1	1
0	C	1	0	1	0	1	1	0	0	1	1	0	0	1	1	1	0
1	C	0	1	1	1	1	1	1	0	1	1	0	0	0	0	1	0
0	C	0	0	1	1	1	1	0	0	1	1	1	0	0	0	1	0
1	C	1	1	1	1	1	0	1	0	1	1	1	1	0	0	1	1
1	C	1	0	1	1	0	0	1	1	1	0	0	0	1	1	1	2
0	C	0	0	1	0	1	1	0	0	0	1	1	0	0	0	1	0
0	C	0	0	1	1	2	1	1	1	0	0	0	0	1	1	1	0
0	C	1	0	0	1	1	0	1	1	1	1	0	1	0	0	1	1
1	C	1	1	0	1	0	1	0	1	0	1	0	0	0	0	1	0
1	C	1	1	1	1	1	1	0	1	1	0	1	0	1	1	1	0
0	C	1	0	1	1	0	1	1	1	1	0	1	0	0	0	1	0
1	C	1	1	1	0	0	0	0	0	1	1	0	1	1	1	1	1
0	D	0	1	0	1	1	1	1	1	0	0	2	0	0	0	1	0
1	D	1	1	1	1	2	1	1	1	1	0	1	0	1	1	1	0
1	D	0	1	1	1	0	1	0	0	1	1	3	0	1	1	1	0
0	D	1	0	0	1	2	0	1	0	1	1	3	0	0	0	1	0
1	D	0	1	1	1	0	1	0	0	1	1	1	0	1	1	1	1
0	D	1	1	1	1	0	0	1	1	0	0	0	0	0	0	1	0
0	D	1	1	1	0	1	1	1	0	1	1	1	0	0	0	1	2
1	D	0	0	1	1	0	0	0	1	1	1	1	0	0	0	1	0
0	D	1	0	0	1	1	1	1	1	1	0	0	0	1	1	1	1
0	D	1	1	1	1	1	1	1	0	1	0	1	0	0	0	1	1
0	D	1	1	0	1	1	0	0	1	0	0	1	0	1	1	0	0
0	D	0	1	1	0	1	1	0	1	1	1	0	0	0	0	1	2
0	D	1	0	1	1	0	1	1	1	1	0	1	0	1	1	1	1
0	D	0	0	1	1	0	0	0	1	1	0	0	0	0	0	1	0
1	D	0	0	1	1	0	1	1	1	1	0	1	0	0	0	1	2
0	D	1	1	1	1	0	0	1	0	0	0	0	0	0	0	1	0
0	D	1	0	0	1	2	1	1	1	1	1	1	1	1	1	1	0
1	D	1	0	1	1	0	1	0	1	1	1	1	0	0	0	1	0
0	D	0	0	0	0	0	1	1	1	0	0	0	0	0	0	1	1
0	D	0	0	0	0	1	1	1	0	0	0	1	1	1	1	1	1
0	D	1	0	0	1	0	1	1	1	1	0	0	0	0	0	1	2
0	D	1	1	0	1	1	0	1	0	1	1	3	0	0	0	1	0
0	D	1	1	0	1	1	0	0	0	1	1	0	1	1	1	1	1
0	D	1	1	1	1	1	0	1	1	1	0	0	0	0	0	1	0
0	D	0	1	1	1	1	1	1	0	0	0	0	0	1	1	1	1
0	D	1	1	0	0	1	1	0	0	1	1	1	0	0	0	1	0
1	D	0	0	1	1	2	0	1	0	1	1	2	0	0	0	0	1
0	D	1	1	1	1	1	1	0	0	1	1	0	0	1	1	1	0
1	D	1	0	1	1	0	0	1	1	0	0	1	0	0	0	1	1
0	D	0	1	0	1	2	1	0	0	1	1	0	0	0	0	1	0
0	D	1	0	1	0	1	1	0	0	0	1	2	0	0	0	1	1
0	D	0	0	1	0	0	1	1	0	1	1	0	0	0	0	1	2
1	D	0	0	1	0	2	0	0	0	0	0	3	0	1	1	1	0
0	D	1	1	0	0	0	1	1	1	0	1	1	0	0	0	1	1
0	D	0	0	0	0	1	0	0	0	1	0	1	0	0	0	1	0
0	D	1	0	0	0	2	1	1	0	1	1	1	0	0	0	1	1
0	D	1	1	1	1	1	1	1	0	0	1	0	0	0	0	1	1
0	D	1	0	0	1	2	1	0	1	1	0	1	0	1	1	1	0
1	D	1	0	0	1	0	1	1	1	1	1	0	0	0	0	1	1
0	D	1	1	1	1	1	1	0	1	0	0	1	0	0	0	1	1
1	D	0	0	0	1	1	1	1	0	1	0	0	0	0	0	1	0
0	D	1	1	0	1	0	1	1	0	1	1	0	0	1	1	1	1
1	D	0	0	1	0	1	1	0	1	0	1	1	0	0	0	1	0
0	D	1	0	1	1	1	1	0	0	1	1	1	1	0	0	1	0
0	D	0	1	1	1	1	1	1	0	1	0	2	0	1	1	1	1
0	D	1	0	1	1	1	1	0	1	1	1	0	0	0	0	0	0
0	D	1	0	0	1	2	0	1	0	1	1	1	0	0	0	1	1
0	D	1	1	1	1	2	1	1	1	1	1	2	0	1	1	1	0
0	D	1	0	1	0	0	1	0	1	0	1	1	1	0	0	0	0
0	D	1	1	1	1	0	1	1	0	1	0	3	0	0	0	1	1
0	D	1	1	1	1	0	1	1	1	1	1	1	0	1	1	1	0
0	D	1	0	0	0	0	1	1	0	0	1	0	0	0	0	1	0
1	D	0	1	1	1	0	0	1	1	1	0	1	0	0	0	1	2
0	D	0	0	1	1	1	1	0	0	1	1	2	0	0	0	1	1
0	D	1	1	1	1	1	1	1	0	1	1	0	0	1	1	1	0
0	D	1	0	1	1	0	1	1	0	0	0	3	0	0	0	1	0
0	D	0	0	1	1	1	1	1	1	0	0	1	0	0	0	1	2
0	D	1	1	1	0	1	1	0	1	1	1	2	0	0	0	0	0
0	D	0	1	1	1	1	1	1	1	1	1	1	0	1	1	1	1
0	D	1	0	1	0	1	1	1	1	1	1	2	0	1	1	0	1
0	D	1	1	1	1	1	0	0	1	1	1	1	0	1	1	1	0
0	D	0	1	0	1	2	1	1	1	1	1	0	0	0	0	1	1
0	D	0	0	1	1	2	1	1	1	1	0	1	0	1	1	1	0
0	D	0	1	0	0	2	1	1	1	0	0	0	0	0	0	1	2
0	D	0	0	0	1	2	1	0	1	1	1	1	0	0	0	1	0
0	D	0	0	1	0	1	1	1	1	0	1	0	0	1	1	1	1
0	D	0	0	1	1	1	1	1	1	1	0	1	0	1	1	1	0
0	D	0	0	0	0	1	0	0	1	0	0	0	0	1	1	1	1
0	D	0	1	0	1	2	1	1	1	1	1	0	0	0	0	1	1
0	D	0	1	1	1	1	1	1	0	1	0	2	0	1	1	1	0
1	D	0	0	0	1	0	1	0	0	0	0	1	0	0	0	1	1
1	D	0	1	0	1	0	1	1	0	1	1	1	0	1	1	1	1
0	D	0	0	0	1	2	0	1	1	1	1	2	0	0	0	1	0
1	D	1	0	0	1	0	0	1	0	1	1	1	0	1	1	1	0
0	D	0	1	0	1	2	1	1	0	0	1	3	1	0	0	1	1
0	D	0	0	0	1	0	1	1	0	1	1	0	0	1	1	1	2
0	D	0	1	0	0	2	1	1	1	0	0	1	0	0	0	1	1
0	D	1	1	1	1	2	1	1	0	1	1	3	0	1	1	1	0
0	D	1	1	1	0	2	1	1	1	1	1	0	0	0	0	1	0
0	D	1	1	0	0	1	1	1	1	1	1	2	0	0	0	1	0
0	D	0	1	1	1	1	1	0	0	1	1	1	1	0	0	1	1
1	D	1	0	0	0	0	1	1	1	1	0	0	0	1	1	1	2
0	D	1	1	1	1	0	1	1	0	0	1	2	0	0	0	1	0
0	D	0	0	0	1	2	1	0	1	0	0	0	0	1	1	1	0
0	D	0	0	0	1	0	1	1	0	1	1	0	1	0	0	1	1
0	D	0	1	0	0	2	1	0	1	0	1	1	0	0	0	1	0
0	D	0	1	0	1	0	1	1	0	1	0	0	0	1	1	1	0
0	D	0	0	0	0	2	1	1	1	1	0	0	0	0	0	1	0
0	D	1	1	1	0	1	1	1	1	1	1	0	1	1	1	1	1
0	D	1	1	0	0	0	1	1	1	0	0	1	0	0	0	1	0
0	D	1	0	1	1	2	1	0	0	1	0	2	1	1	1	1	1
0	D	1	1	0	0	0	1	1	1	1	1	3	0	1	1	1	0
0	D	0	1	0	1	1	1	1	0	1	1	1	0	0	0	1	0
0	D	1	1	1	0	0	1	1	1	1	1	0	0	1	1	1	1
1	D	1	1	0	1	0	1	1	0	0	0	1	0	0	0	1	0
0	D	1	1	0	1	0	1	1	1	1	1	2	0	0	0	1	2
0	D	0	0	0	1	1	1	0	1	1	1	1	0	0	0	1	0
0	D	0	0	1	1	2	1	1	1	1	0	0	0	1	1	1	1
1	D	0	0	0	1	2	1	1	1	1	0	1	0	0	0	1	1
0	D	1	0	0	0	2	1	1	1	0	0	2	0	1	1	1	0
0	D	1	1	0	1	0	1	0	0	0	0	1	0	0	0	1	2
0	D	1	1	0	0	2	1	1	1	1	1	2	0	0	0	1	0
0	D	0	0	1	1	2	1	1	1	1	1	1	0	1	1	1	1
0	D	0	1	1	0	1	1	1	1	1	1	2	0	1	1	0	1
0	D	0	1	0	1	1	1	1	0	1	1	1	0	1	1	1	0
0	D	0	1	1	1	2	0	1	1	1	1	1	0	0	0	1	1
0	D	1	1	0	0	2	1	1	0	1	0	1	1	1	1	1	0
0	D	1	0	0	0	0	1	1	1	0	0	0	0	0	0	1	2
0	D	1	1	1	0	1	1	1	1	1	1	1	1	0	0	1	0
1	D	1	1	0	1	2	1	1	0	0	1	0	0	1	1	1	1
0	D	0	1	1	0	2	0	1	1	1	0	3	1	1	1	1	0
1	D	1	0	1	0	0	1	1	0	0	0	0	0	1	1	1	2
0	D	0	1	1	1	0	1	1	1	1	1	0	0	0	0	1	1
0	D	0	1	1	0	2	1	0	1	1	0	1	0	1	1	1	0
0	D	1	1	0	0	0	1	1	0	0	0	2	0	0	0	1	1
0	D	1	1	1	0	2	1	0	1	1	1	1	0	1	1	1	1
0	D	0	0	0	1	2	1	1	0	1	1	2	0	0	0	1	0
0	D	0	1	1	0	2	1	0	0	1	1	1	0	1	1	1	0
0	D	0	1	1	1	1	1	1	1	0	1	3	0	0	0	1	1
0	D	1	0	0	0	2	1	1	1	1	1	1	0	1	1	1	2
0	D	0	0	1	0	1	1	0	1	0	0	0	0	0	0	1	1
0	D	0	1	1	0	0	1	1	0	1	1	1	0	1	1	1	0
0	D	1	0	0	1	0	1	1	1	1	1	0	0	0	0	1	0
0	D	1	1	0	1	2	1	1	1	1	1	1	0	0	0	1	0
0	D	1	0	1	1	2	1	0	1	1	1	2	1	0	0	1	1
0	D	0	0	1	0	1	1	0	1	1	0	0	0	1	1	1	2
1	D	1	1	1	1	1	1	1	1	0	1	1	0	0	0	1	0
0	D	1	1	1	0	0	1	1	1	0	0	0	0	1	1	1	0
0	D	1	0	1	0	0	1	1	1	1	1	1	1	0	0	1	1
0	D	1	0	1	0	0	1	1	1	0	1	2	0	0	0	1	0
0	D	1	1	1	0	0	1	1	1	1	0	0	0	1	1	1	0
1	D	1	1	1	0	2	0	1	1	1	0	1	0	0	0	1	0
1	D	0	0	1	0	0	0	1	1	1	1	0	1	1	1	1	1
0	D	0	1	0	1	2	1	1	0	0	0	2	0	0	0	1	0
0	D	1	1	0	0	0	1	1	1	1	0	1	1	1	1	1	0
0	D	0	0	0	1	1	1	1	0	1	1	0	0	1	1	1	0
1	D	1	0	0	1	2	1	0	1	1	1	2	0	1	1	1	1
0	D	1	0	0	1	0	1	0	1	0	0	1	0	0	0	1	0
0	D	1	1	1	1	0	1	0	1	1	1	3	0	0	0	1	2
0	D	0	0	1	1	1	1	1	0	1	1	2	0	0	0	1	0
0	D	1	1	0	1	0	1	1	0	1	0	0	0	1	1	1	1
0	D	0	0	1	1	2	0	0	1	1	0	1	0	0	0	1	1
0	D	1	0	0	0	1	1	0	0	0	0	3	0	1	1	0	0
1	D	0	1	0	1	1	1	0	0	0	0	3	0	0	0	1	2
0	D	0	0	0	1	1	1	0	1	1	1	3	0	0	0	0	0
0	D	1	0	0	1	2	0	0	1	1	1	2	0	1	1	1	1
0	D	1	1	1	1	2	1	0	0	1	1	1	0	1	1	0	1
0	D	1	0	1	0	0	1	0	1	1	1	0	0	1	1	1	0
0	D	1	1	1	1	1	1	1	1	1	1	3	0	0	0	1	1
1	D	1	1	1	1	0	1	0	0	1	0	1	1	1	1	1	0
1	D	1	0	1	1	0	1	1	1	0	0	0	0	0	0	1	2
0	D	0	1	1	1	0	0	0	1	1	1	1	0	0	0	1	0
0	D	0	0	1	1	2	1	0	0	0	1	0	0	1	1	1	1
0	D	1	1	0	0	1	1	1	1	1	0	1	0	1	1	1	0
0	D	1	0	1	1	0	1	0	0	0	0	0	0	1	1	1	2
1	D	0	1	1	1	1	0	0	1	1	1	0	0	0	0	1	1
1	D	1	0	1	1	0	1	1	1	1	0	1	0	1	1	1	0
0	D	1	1	1	1	0	1	1	1	0	0	0	0	0	0	1	2
0	D	1	1	0	0	1	1	1	1	1	1	3	0	1	1	1	1
1	D	0	1	0	1	2	1	1	0	1	1	3	0	0	0	1	0
1	D	1	0	1	1	2	1	1	1	1	1	1	0	1	1	1	0
0	D	0	1	1	1	0	1	0	0	0	1	3	0	0	0	1	1
0	D	1	0	0	0	1	1	1	0	1	1	1	0	1	1	1	1
0	D	0	1	0	0	0	0	0	1	0	0	3	0	0	0	1	1
0	D	1	1	0	0	2	1	0	1	1	1	1	0	1	1	1	0
0	D	1	0	0	0	0	0	0	1	1	1	0	0	0	0	1	0
1	D	1	1	1	1	1	1	1	1	1	1	1	0	0	0	1	0
0	D	1	0	1	1	0	0	0	1	1	1	3	0	0	0	1	1
1	D	1	1	1	1	1	1	1	0	1	0	0	0	1	1	1	2
0	D	1	0	1	1	0	1	1	0	0	1	1	0	0	0	1	0
1	D	1	1	1	1	2	1	1	1	0	0	0	0	1	1	1	0
0	D	0	1	0	0	2	1	1	0	1	1	1	0	0	0	1	1
0	D	1	0	1	1	2	1	0	0	0	1	3	0	0	0	1	0
0	D	0	1	1	1	0	1	1	1	1	0	2	0	1	1	1	0
0	D	0	1	1	1	1	0	1	1	1	0	0	0	0	0	1	0
0	D	0	0	1	1	0	1	0	1	1	1	0	0	1	1	1	1
0	D	1	1	1	0	0	1	0	1	0	0	1	0	0	0	1	0
0	D	1	0	1	0	2	1	1	0	1	0	0	1	1	1	1	1
0	D	1	0	1	0	0	1	0	0	1	1	0	0	1	1	1	0
0	D	0	1	1	1	1	1	0	1	1	1	1	0	0	0	1	0
0	E	1	1	1	1	2	1	1	1	1	1	3	0	1	1	1	1
0	E	0	0	1	1	0	1	0	1	0	0	1	0	0	0	1	0
0	E	1	0	1	0	0	1	1	0	1	1	2	0	0	0	1	2
0	E	1	0	1	0	2	1	0	0	1	1	3	0	0	0	1	0
0	E	1	0	1	0	1	1	1	1	1	0	0	0	1	1	1	1
0	E	1	1	0	1	1	1	1	1	1	0	2	0	0	0	1	1
0	E	1	1	0	1	2	0	0	1	0	0	1	0	1	1	0	0
1	E	1	1	0	1	0	1	0	1	0	0	2	0	0	0	1	2
0	E	1	0	0	1	0	1	1	0	1	1	0	0	0	0	1	0
0	E	1	1	1	1	1	1	0	1	1	1	1	0	1	1	1	1
0	E	1	0	1	1	1	1	0	0	1	1	2	0	1	1	1	1
0	E	1	0	1	1	0	1	0	1	1	1	1	0	1	1	1	0
0	E	0	0	1	1	0	1	0	1	1	1	3	0	0	0	1	1
0	E	1	1	1	0	0	1	1	1	1	0	1	0	1	1	1	0
0	E	1	0	0	1	2	1	1	1	0	0	0	0	0	0	1	2
0	E	1	0	1	1	0	1	0	1	1	1	0	0	0	0	1	0
0	E	1	1	1	1	0	1	1	1	0	1	0	0	1	1	1	1
1	E	1	0	0	1	1	0	1	0	1	0	1	0	1	1	1	0
0	E	1	1	1	1	0	1	1	1	0	0	0	0	1	1	1	2
0	E	1	1	1	0	2	0	1	0	1	1	0	0	0	0	1	1
0	E	1	0	1	1	0	1	1	1	1	0	0	0	1	1	1	0
0	E	1	0	0	1	1	1	1	0	0	0	2	0	0	0	1	2
0	E	1	0	0	1	0	1	0	1	1	1	2	0	1	1	1	1
0	E	1	1	1	1	1	1	1	0	1	1	3	0	0	0	1	0
0	E	0	0	1	0	2	1	0	0	1	1	1	0	1	1	1	0
0	E	1	1	0	1	2	0	0	0	0	1	2	0	0	0	1	1
0	E	0	0	0	0	0	1	0	1	1	1	0	0	1	1	1	2
1	E	1	0	1	1	0	0	1	1	0	0	1	0	0	0	1	1
1	E	1	1	0	1	1	1	1	1	1	1	0	0	1	1	1	0
0	E	1	1	1	1	1	1	0	0	1	1	0	0	0	0	1	0
0	E	1	0	0	1	2	1	0	1	1	1	3	0	0	0	1	0
0	E	0	1	0	1	2	1	1	0	1	1	2	1	0	0	1	1
0	E	1	0	0	1	0	0	0	1	1	0	0	0	1	1	1	1
0	E	0	1	1	1	0	1	1	1	0	1	0	0	0	0	1	0
1	E	1	1	1	1	1	1	1	0	0	0	0	0	1	1	1	0
0	E	1	1	1	0	2	1	0	1	1	1	1	0	0	0	1	1
0	E	1	0	1	0	2	1	1	1	0	1	2	0	0	0	1	1
0	E	1	1	0	0	1	1	1	1	1	0	1	0	1	1	1	1
1	E	1	0	0	0	0	1	1	1	1	0	1	0	0	0	1	0
0	E	1	1	1	1	0	1	0	1	1	1	0	0	1	1	1	1
1	E	1	0	0	1	0	1	1	1	0	0	1	0	0	0	1	0
0	E	0	0	0	1	0	1	1	1	1	0	3	0	1	1	1	1
0	E	0	1	0	1	0	1	0	1	1	1	1	0	1	1	1	0
0	E	1	0	1	1	1	1	1	1	1	1	2	0	0	0	1	1
0	E	0	0	1	1	0	1	0	1	0	0	2	0	0	0	1	0
0	E	1	0	1	0	0	1	1	0	1	1	0	0	0	0	1	2
0	E	1	0	1	0	2	1	0	0	1	1	0	0	0	0	1	0
0	E	1	0	1	0	1	1	1	1	1	0	0	0	1	1	1	1
1	E	1	1	0	1	1	1	1	1	1	0	1	0	0	0	1	1
0	E	1	1	0	1	2	0	0	1	0	0	2	0	1	1	0	0
0	E	1	1	0	1	0	1	0	1	0	0	1	0	0	0	1	2
0	E	1	0	0	1	0	1	1	0	1	1	2	1	0	0	1	0
0	E	1	1	1	1	1	1	0	1	1	1	1	0	1	1	1	1
0	E	1	0	1	1	1	1	0	0	1	1	2	0	1	1	1	1
1	E	1	0	1	1	0	1	0	1	1	1	0	0	1	1	1	0
1	E	0	0	1	1	0	1	0	1	1	1	1	0	0	0	1	1
0	E	1	1	1	0	0	1	1	1	1	0	1	0	1	1	1	0
0	E	1	0	0	1	2	1	1	1	0	0	0	0	0	0	1	2
1	E	1	0	1	1	0	1	0	1	1	1	1	0	0	0	1	0
0	E	1	1	1	1	0	1	1	1	0	1	0	0	1	1	1	1
0	E	1	0	0	1	1	0	1	0	1	0	1	0	1	1	1	0
1	E	1	1	1	1	0	1	1	1	0	0	0	0	1	1	1	2
0	E	1	1	1	0	2	0	1	0	1	1	0	0	0	0	1	1
0	E	1	0	1	1	0	1	1	1	1	0	1	0	1	1	1	0
1	E	1	0	0	1	1	1	1	0	0	0	3	0	0	0	1	2
0	E	1	0	0	1	0	1	0	1	1	1	1	0	1	1	1	1
1	E	1	1	0	1	1	1	1	1	1	0	2	0	0	0	1	1
0	E	1	1	0	1	2	0	0	1	0	0	0	0	1	1	0	0
0	E	1	1	0	1	0	1	0	1	0	0	0	0	0	0	1	2
0	E	0	0	0	1	0	1	1	1	1	0	2	0	1	1	1	1
0	E	0	1	0	1	0	1	0	1	1	1	1	0	1	1	1	0
0	E	1	0	1	1	1	1	1	1	1	1	0	0	0	0	1	1
0	E	0	0	1	1	0	1	0	1	0	0	1	0	0	0	1	0
0	E	1	1	1	1	0	1	0	1	1	1	0	0	1	1	1	1
1	E	1	0	0	1	0	1	1	1	0	0	0	0	0	0	1	0
0	E	0	0	0	1	0	1	1	1	1	0	1	0	1	1	1	1
